# Supplementary material for: Positive Evolution of a Child Suffering from Caudal Regression Syndrome and Agenesia Sacra After Treatment with Growth Hormone and Rehabilitation
Source: Int J Mol Sci. 2025 Feb 14;26(4):1627. doi: 10.3390/ijms26041627 (PMC11855933; doi:10.3390/ijms26041627)
Supplement: Supplementary file 1 [file ijms-26-01627-s001.zip]

Archive with 10 entries (10 files):
- Figure S1.tiff
- Figure S2 A and B.tiff
- Figure S3.tiff
- Figure S4.tiff
- Figure S5 Gall.tiff
- Figure S6 .tiff
- Figure S7.tiff
- Figure S8.tiff
- Figure S9.tiff
- ijms-3437656-supplementary Movie S1.mp4
